# Supplementary material for: Ionic and Non-Ionic Counterparts Based on Bis(Uracilyl)Alkane Moiety with Highest Selectivity Towards Acetylcholinesterase for Protection Against Organophosphate Poisoning and Treating Alzheimer’s Disease
Source: Int J Mol Sci. 2025 Apr 16;26(8):3759. doi: 10.3390/ijms26083759 (PMC12027946; doi:10.3390/ijms26083759)
Supplement: Supplementary file 1 [file ijms-26-03759-s001.zip]

Archive with 1 entries (1 files):
- ijms-3553861-supplementary.pdf
